# Supplementary material for: Cell Migration Assays and Their Application to Wound Healing Assays—A Critical Review
Source: Micromachines (Basel). 2024 May 29;15(6):720. doi: 10.3390/mi15060720 (PMC11205366; doi:10.3390/mi15060720)
Supplement: Supplementary file 1 [file micromachines-15-00720-s001.zip]

Archive with 1 entries (1 files):
- micromachines-2873497-supplementary.pdf
